# Supplementary material for: Gut Microbiota-Targeted Intervention of Hyperlipidemia Using Monascus-Fermented Ginseng
Source: Pharmaceuticals (Basel). 2025 Apr 30;18(5):661. doi: 10.3390/ph18050661 (PMC12114913; doi:10.3390/ph18050661)
Supplement: Supplementary file 1 [file pharmaceuticals-18-00661-s001.zip]

Archive with 1 entries (1 files):
- pharmaceuticals-3573976-supplementary.pdf
